# Supplementary material for: Theoretical and Experimental Study of the Effect of Functional Groups on the Thiazole-5H Proton Chemical Shift in 1H NMR Spectroscopy
Source: Materials (Basel). 2026 Jun 4;19(11):2400. doi: 10.3390/ma19112400 (PMC13257839; doi:10.3390/ma19112400)
Supplement: Supplementary file 1 [file materials-19-02400-s001.zip]

Archive with 1 entries (1 files):
- materials-4310569-supplementary.pdf
